# Supplementary material for: Assessment of the prognostic role of a 94-single nucleotide polymorphisms risk score in early breast cancer in the SIGNAL/PHARE prospective cohort: no correlation with clinico-pathological characteristics and outcomes
Source: Breast Cancer Res. 2017 Aug 22;19:98. doi: 10.1186/s13058-017-0888-4 (PMC5568360; doi:10.1186/s13058-017-0888-4)
Supplement: Supplementary file 1 — Table S1. List of 94 variants associated with risk, involved in the 94-SNP risk score (identification and characteristics of variants). (XLS 41 kb) [file 13058_2017_888_MOESM1_ESM.xls]

## Sheet: Feuil1
CHR	SNP	MAF EUR 1000 Genomes	At risk allele	MAF SIGNAL/PHARE	Genotyped (G)/Imputed (I)	Rsq
1	rs11249433	0.43	C	0.44	G	NA
1	rs11552449	0.19	T	0.17	G	NA
1	rs4245739	0.26	C	0.29	G	NA
1	rs616488	0.33	A	0.29	I	0.78
1	rs6678914	0.43	G	0.40	I	0.91
1	rs12405132	0.36	T	0.40	I	0.38
1	rs12048493	0.35	C	0.42	I	0.81
1	rs72755295	0.04	G	0.03	I	0.87
2	rs1045485	0.12	G	0.12	G	NA
2	rs10931936	0.28	C	0.29	I	0.98
2	rs12710696	0.34	T	0.36	I	0.99
2	rs13387042	0.48	A	0.45	G	NA
2	rs1550623	0.15	A	0.14	I	0.75
2	rs16857609	0.27	T	0.27	I	0.99
2	rs2016394	0.46	G	0.46	G	NA
2	rs4849887*	0.11	C	0.06	I	0.52
3	rs12493607	0.34	C	0.34	I	0.97
3	rs4973768	0.48	T	0.48	G	NA
3	rs6762644	0.35	G	0.36	I	0.99
3	rs6796502	0.09	A	0.10	I	0.63
4	rs6828523	0.11	C	0.10	I	0.98
4	rs9790517	0.21	T	0.21	I	1.00
5	rs10069690	0.28	T	0.24	I	0.73
5	rs10472076	0.36	C	0.39	I	0.78
5	rs10941679	0.23	G	0.32	I	0.4
5	rs1353747	0.08	T	0.08	I	0.78
5	rs1432679	0.45	C	0.48	I	0.93
5	rs889312	0.28	C	0.31	G	NA
5	rs9790879	0.40	C	0.40	I	0.98
5	rs13162653	0.47	T	0.5	I	0.00017
5	rs2012709	0.44	T	0.48	I	0.78
5	rs7707921	0.23	T	0.24	I	0.99
6	rs11242675	0.34	T	0.35	G	NA
6	rs17530068	0.23	C	0.26	G	NA
6	rs204247	0.42	G	0.45	I	0.97
6	rs2046210	0.32	A	0.40	G	NA
6	rs3757318	0.08	A	0.09	G	NA
6	rs9257408	0.42	C	0.44	I	0.93
7	rs720475	0.29	G	0.26	I	0.62
7	rs4593472	0.33	T	0.35	I	0.88
8	rs11780156	0.19	T	0.20	I	0.98
8	rs13281615	0.44	C	0.47	G	NA
8	rs1562430	0.41	T	0.37	G	NA
8	rs2943559	0.07	G	0.09	G	NA
8	rs6472903	0.16	T	0.20	I	0.54
8	rs9693444	0.35	A	0.34	I	0.90
8	rs13365225	0.14	G	0.18	I	0.96
8	rs13267382	0.34	A	0.18	I	0.28
9	rs1011970	0.16	T	0.17	G	NA
9	rs10759243	0.31	A	0.31	I	0.66
9	rs865686	0.37	T	0.36	G	NA
10	rs10995190	0.15	G	0.15	G	NA
10	rs11199914	0.32	C	0.32	I	0.30
10	rs11814448	0.02	C	0.00	I	0.05
10	rs2380205	0.44	C	0.46	G	NA
10	rs2981579	0.45	A	0.48	G	NA
10	rs2981582	0.42	A	0.45	G	NA
10	rs704010	0.41	A	0.41	G	NA
10	rs7072776	0.29	A	0.39	I	0.21
10	rs7904519	0.50	G	0.36	I	0.53
11	rs11820646	0.44	C	0.37	I	0.99
11	rs3817198	0.31	C	0.33	G	NA
11	rs3903072	0.46	G	0.46	I	0.97
11	rs614367*	0.13	T	0.15	G	NA
11	rs909116	0.46	T	0.46	G	NA
12	rs10771399	0.11	A	0.12	I	0.85
12	rs12422552	0.29	C	0.28	I	0.84
12	rs1292011	0.41	A	0.39	G	NA
12	rs17356907	0.29	A	0.28	I	0.92
13	rs11571833	0.01	T	0.01	G	NA
14	rs2236007	0.22	G	0.20	I	0.91
14	rs2588809	0.19	T	0.20	I	0.89
14	rs8009944	0.25	C	0.28	G	NA
14	rs941764	0.35	G	0.36	I	0.76
14	rs999737	0.21	C	0.21	G	NA
14	rs11627032	0.27	C	0.29	I	0.86
16	rs11075995	0.22	A	0.24	I	0.92
16	rs12443621	0.48	G	0.49	I	1.00
16	rs13329835	0.24	G	0.25	I	0.89
16	rs17817449	0.41	T	0.40	G	NA
16	rs3803662	0.29	T	0.32	G	NA
17	rs6504950	0.27	G	0.27	I	0.94
17	rs146699004	0.29	G	0.27	I	0.93
17	rs745570	0.50	G	0.48	I	0.81
18	rs1436904	0.41	T	0.40	I	0.99
18	rs527616	0.40	G	0.36	I	0.85
18	rs6507583	0.07	G	0.07	I	0.93
19	rs3760982	0.46	A	0.48	G	NA
19	rs4808801	0.34	A	0.33	I	0.91
19	rs8170	0.16	A	0.18	G	NA
20	rs2284378	0.29	T	0.30	I	0.97
21	rs2823093	0.26	G	0.25	I	0.89
22	rs132390	0.02	C	0.01	I	0.33
22	rs6001930	0.10	C	0.10	I	0.97
CHR: chromosome; SNP: Single Nucleotide Polymorphism; MAF: Minor Allele Frequency; Rsq: Rsq quality score from imputation; * MAF from HapMap as 1000 Genomes data not available
